# Supplementary material for: Evaluation of the Immunogenicity in Mice Orally Immunized with Recombinant Lactobacillus casei Expressing Porcine Epidemic Diarrhea Virus S1 Protein
Source: Viruses. 2022 Apr 25;14(5):890. doi: 10.3390/v14050890 (PMC9145290; doi:10.3390/v14050890)
Supplement: Supplementary file 1 [file viruses-14-00890-s001.zip]

Archive with 1 entries (1 files):
- viruses-1673173-supplementary.pdf
